# Supplementary material for: DeepISLES: a clinically validated ischemic stroke segmentation model from the ISLES'22 challenge
Source: Nat Commun. 2025 Aug 9;16:7357. doi: 10.1038/s41467-025-62373-x (PMC12335569; doi:10.1038/s41467-025-62373-x)
Supplement: Supplementary file 3 — Source Data [file 41467_2025_62373_MOESM3_ESM.zip]

Archive with 10 entries (9 files):
- source_data/
- __MACOSX/._source_data
- source_data/.DS_Store
- __MACOSX/source_data/._.DS_Store
- source_data/source_data_fig6.xlsx
- __MACOSX/source_data/._source_data_fig6.xlsx
- source_data/source_data_tab2.xlsx
- __MACOSX/source_data/._source_data_tab2.xlsx
- source_data/source_data_fig2_tab1.xlsx
- __MACOSX/source_data/._source_data_fig2_tab1.xlsx
