# Supplementary material for: DeepISLES: a clinically validated ischemic stroke segmentation model from the ISLES'22 challenge
Source: Nat Commun. 2025 Aug 9;16:7357. doi: 10.1038/s41467-025-62373-x (PMC12335569; doi:10.1038/s41467-025-62373-x)
Supplement: Supplementary file 3 — Source Data [file 41467_2025_62373_MOESM3_ESM.zip › source_data/source_data_fig6.xlsx]

## Sheet: Sheet 1
case
